# Supplementary material for: Retroelement Insertion in a CRISPR/Cas9 Editing Site in the Early Embryo Intensifies Genetic Mosaicism
Source: Front Cell Dev Biol. 2019 Nov 8;7:273. doi: 10.3389/fcell.2019.00273 (PMC6857330; doi:10.3389/fcell.2019.00273)
Supplement: Supplementary file 2 [file Table_1.XLSX]

## Sheet: Brca2_Embryos
# Brca2.4cell.B.I.13
REF	Reads	Deletion	Insertion	Frequency
11-73,199-390	1-191,192-253	125	-	37497
11-53,95-390	1-281,284-323	12,41	2	8022
11-53,95-390	1-280,283-322	13,41	2	113
# Brca2.4cell.B.I.14
REF	Reads	Deletiion	Insertion	Frequency
11-390	1-359	21	-	1874
11-58,86-390	1-300,301-347	4,27	-	2604
11-390	1-377	5	-	1642
11-390	1-380	-	-	1598
11-195,244-390	1-147,148-325	7,48	-	1630
# Brca2.6cell.B.I.12
REF	Reads	Deletion	Insertion	Frequency
11-73,201-390	1-188,190-250	127	1	31914
11-390	1-363	17		2482
# Brca2.7cell.B.I.10
REF	Reads	Deletion	Insertion	Frequency
11-72,201-390	1-190,191-252	128	-	29557
11-73,199-390	1-191,192-253	125	-	6094
# Brca2.7cell.B.I.11
REF	Reads	Deletion	Insertion	Frequency
11-58,231-390	1-159,160-206	172	-	371
# Brca2.8cell.B.I.1
REF	Reads	Deletion	Insertion	Frequency
11-68,197-390	1-187,195-244	128	7	27928
11-68,197-390	1-50,58-244	128	7	15471
11-390	1-359	21	-	10696
# Brca2.8cell.B.I.2
REF	Reads	Deletion	Insertion	Frequency
11-72,201-390	1-190,191-252	127	-	10919
11-390	1-381	-	-	4053
11-390	1-356	24	-	935
11-157,342-390	1-48,49-194	183	-	666
11-390	1-380	2	-	210
# Brca2.8cell.B.I.3
REF	Reads	Deletion	Insertion	Frequency
11-73,199-390	1-191,192-253	125	-	57276
11-390	1-380	-	-	2100
11-390	1-381	1	-	1255
11-70,198-390	1-193,194-253	127	-	107
# Brca2.8cell.B.I.4
REF	Reads	Deletion	Insertion	Frequency
11-73,199-390	1-191,192-253	125		35434
11-73,201-390	1-188,190-250	127	1	22042
11-390	1-380	-		1724
11-390	1-381	1		1671
# Brca2.8cell.B.I.5
REF	Reads	Deletion	Insertion	Frequency
11-73,199-390	1-191,192-253	125	-	37532
11-167,208-390	1-181,183-328	40,9	1	4885
11-390	1-360	20	-	2152
11-73,199-390	1-190,191-252	40	-	816
11-167,208-390	1-181,183-329	40,8	1	145
11-70,198-390	1-193,194-253	127	-	128
11-390	1-359	21	-	108
# Brca2.8cell.B.I.6
REF	Reads	Deletion	Insertion	Frequency
11-390	1-381	1	-	6838
11-390	1-379	5	-	5005
11-390	1-380	2	-	1091
11-390	1-378	4	-	468
# Brca2.8cell.B.I.7
REF	Reads	Deletion	Insertion	Frequency
11-73,199-390	1-191,192-253	125	-	25824
11-167,206-390	1-185,194-350	38	8	4519
11-390	1-380	0	-	827
11-390	1-363	17	-	625
# Brca2.8cell.B.I.8
REF	Reads	Deletion	Insertion	Frequency
11-73,201-390	1-188,190-250	127	1	25963
11-390	1-380	-	-	3368
11-390	1-360	20	-	2078
11-390	1-366	14	-	2060
11-390	1-379	1	-	273
# Brca2.8cell.B.I.9
REF	Reads	Deletion	Insertion	Frequency
11-62,92-390	1-291,291-342	8,29	-	7571
11-390	1-366	14	-	3010
11-390	1-380	-	-	675
11-390	1-379	1	-	255
11-62,92-390	1-285,285-336	14,29	-	247
11-390	1-372	8	-	235
11-62,92-390	1-290,290-341	9,29	-	182

## Sheet: Brca2_ESCs
# Brca2.ES.1
REF	Reads	Deletion	Insertion	Frequency
11-266	1-242	14	-	17788
11-266	1-256	-	-	1114
11-266	1-241	15	-	222
# Brca2.ES.2
REF	Reads	Deletion	Insertion	Frequency
11-266	1-232	24	-	17152
11-266	1-253	3	-	13547
11-266	1-233	23	-	2536
11-266	1-252	4	-	2402
11-266	1-256	-	-	868
11-266	1-236	20	-	177
11-266	1-231	25	-	175
# Brca2.ES.3
REF	Reads	Deletion	Insertion	Frequency
11-266	1-256	-	-	19545
11-266	1-251	5	-	17756
11-266	1-247	9	-	2301
11-266	1-255	1	-	423
11-266	1-250	6	-	220
# Brca2.ES.4
REF	Reads	Deletion	Insertion	Frequency
11-266	1-242	14	-	14881
11-266	1-256	-	-	481
11-266	1-241	15	-	129
# Brca2.ES.5
REF	Reads	Deletion	Insertion	Frequency
11-266	1-253	3	-	9963
11-266	1-242	14	-	8152
11-266	1-256	-	-	1007
11-266	1-252	4	-	149

## Sheet: Ctr9_Embryos
# Ctr9.4cell.C.I.5
REF	Reads	Deletion	Insertion	Frequency
12-342	1-329	4		10427
12-342	1-310	23		6401
12-342	1-320	11		1857
12-342	1-319	12		603
# Ctr9.4cell.C.I.6
REF	Reads	Deletion	Insertion	Frequency
12-71,258-342	1-60,74-158	186	13	385
12-152,257-342	1-141,141-226	104		334
# Ctr9.4cell.C.I.7
REF	Reads	Deletion	Insertion	Frequency
12-342	1-331			10097
12-342	1-328	5		2069
12-342	1-324	9		358
12-342	1-332	1		152
12-149,258-342	1-138,138-222	108		113
# Ctr9.4cell.C.I.8
REF	Reads	Deletion	Insertion	Frequency
12-342	1-331			10984
12-342	1-329	4		3517
12-342	1-332	1		3164
12-342	1-329	2		2652
12-257,257-342,342-352	1-141,236-331,394-479	0,0,0	94,62	169
12-342	1-328	3		151
# Ctr9.4cell.C.I.9
REF	Reads	Deletion	Insertion	Frequency
12-342	1-331			59434
12-264,264-342,342-352	1-132,220-331,396-474	0,0,0	87,64	653
12-145,264-342	1-77,79-210	118	1	656
# Ctr9.5cell.C.I.1
REF	Reads	Deletion	Insertion	Frequency
12-342	1-307	24		38060
12-342	1-306	25		267
# Ctr9.5cell.C.I.2
REF	Reads	Deletion	Insertion	Frequency
12-342	1-316	15		37785
12-342	1-315	16		2429
# Ctr9.5cell.C.I.3
REF	Reads	Deletion	Insertion	Frequency
12-342	1-331			16630
12-342	1-331	2		2056
12-342	1-327	4		700
12-342	1-320	13		599
12-342	1-318	17		501
12-260,260-342,342-352	1-132,224-331,373-455	0,0,0	91,41	397
12-342	1-330	1		174
12-146,260-342	1-80,83-214	113	2	135
12-146,260-342	1-132,135-214	113	2	122
# Ctr9.5cell.C.I.4
REF	Reads	Deletion	Insertion	Frequency
12-342	1-331			17104
12-342	1-314	17		2052
12-342	1-330	1		1250
12-208,275-342	1-192,197-259	66	4	1866
# Ctr9.8cell.1
REF	Reads	Deletion	Insertion	Frequency
12-342	1-329	22		1871
12-47,258-342	1-85,88-123	210	2	1128
12-148,260-342	1-137,138-219	111,1		414
12-342	1-331			138
# Ctr9.8cell.2
REF	Reads	Deletion	Insertion	Frequency
12-342	1-324	7		3557
12-342	1-314	17		2725
12-47,258-342	1-85,88-123	210	2	828
12-47,258-342	1-36,39-123	210	2	671
12-342	1-331			373
12-149,279-342	1-134,138-197	129	3	334
12-149,279-342	1-60,64-197	129	3	331
# Ctr9.8cell.3
REF	Reads	Deletion	Insertion	Frequency
12-342	1-331			18307
12-342	1-330	3		8147
12-47,258-342	1-85,88-123	210	2	624
12-342	1-332	1		285
12-342	1-330	1		171
12-342	1-329	2		152
# Ctr9.8cell.4
REF	Reads	Deletion	Insertion	Frequency
12-342	1-324	7		6175
12-47,258-342	1-36,39-123	210	2	1718
12-47,258-342	1-85,88-123	210	2	1690
12-342	1-331			1029
12-342	1-317	14		411
12-148,259-342	1-83,84-219	110		140
12-152,257-342	1-141,141-226	104		131
12-152,257-342	1-86,86-226	104		124
# Ctr9.8cell.5
REF	Reads	Deletion	Insertion	Frequency
12-342	1-312	19		50699
12-342	1-331			9431
12-342	1-314	17		424
12-342	1-329	2		378
12-342	1-311	20		152
12-342	1-309	22		111
# Ctr9.8cell.6
REF	Reads	Deletion	Insertion	Frequency
12-342	1-328	3		18657
12-342	1-321	10		11227
12-342	1-331			3538
12-257,257-342,342-352	1-141,236-328,394-479	3,0,0	94,65	374
12-152,257-342	1-141,141-226	104		666
12-257,257-342,342-352	1-141,236-321,394-479	10,0,0	94,72	339
# Ctr9.8cell.7
REF	Reads	Deletion	Insertion	Frequency
12-342	1-313	18		27817
12-342	1-324	7		15849
12-342	1-323	8		5015
12-342	1-312	19		909
12-342	1-325	6		678
# Ctr9.8cell.8
REF	Reads	Deletion	Insertion	Frequency
12-342	1-331			16269
12-342	1-328	3		2173
12-126,261-342	1-114,115-195	134		1491
12-261,261-342,342-352	1-114,205-331,389-470	0,0,0	90,57	133
12-261,261-342,342-352	1-114,205-331,384-465	0,0,0	90,52	113
# Ctr9.8cell.9
REF	Reads	Deletion	Insertion	Frequency
12-89,157-342	1-77,78-259	3,67		34257
12-231,257-342	1-214,217-299	3,25		18479
12-342	1-331			4270
12-89,157-342	1-77,78-262	3,67		929
12-89,157-231,257-342	1-77,78-148,151-233	67,25	0,2	797
12-342	1-328	3		410
12-342	1-325	6		332
12-231,257-342	1-217,220-302	25	2	128
12-231,257-342	1-83,86-300	4,25	2	110
# Ctr9.All
# Ctr9.4cell.C.I.5
REF	Reads	Deletion	Insertion	Frequency
12-342	1-329	4		10427
12-342	1-310	23		6401
12-342	1-320	11		1857
12-342	1-319	12		603
# Ctr9.4cell.C.I.6
REF	Reads	Deletion	Insertion	Frequency
12-71,258-342	1-60,74-158	186	13	385
12-152,257-342	1-141,141-226	104		334
# Ctr9.4cell.C.I.7
REF	Reads	Deletion	Insertion	Frequency
12-342	1-331			10097
12-342	1-328	5		2069
12-342	1-324	9		358
12-342	1-332	1		152
12-149,258-342	1-138,138-222	108		113
# Ctr9.4cell.C.I.8
REF	Reads	Deletion	Insertion	Frequency
12-342	1-331			10984
12-342	1-329	4		3517
12-342	1-332	1		3164
12-342	1-329	2		2652
12-257,257-342,342-352	1-141,236-331,394-479	0,0,0	94,62	169
12-342	1-328	3		151
# Ctr9.4cell.C.I.9
REF	Reads	Deletion	Insertion	Frequency
12-342	1-331			59434
12-264,264-342,342-352	1-132,220-331,396-474	0,0,0	87,64	653
12-145,264-342	1-77,79-210	118	1	656
# Ctr9.5cell.C.I.1
REF	Reads	Deletion	Insertion	Frequency
12-342	1-307	24		38060
12-342	1-306	25		267
# Ctr9.5cell.C.I.2
REF	Reads	Deletion	Insertion	Frequency
12-342	1-316	15		37785
12-342	1-315	16		2429
# Ctr9.5cell.C.I.3
REF	Reads	Deletion	Insertion	Frequency
12-342	1-331			16630
12-342	1-331	2		2056
12-342	1-327	4		700
12-342	1-320	13		599
12-342	1-318	17		501
12-260,260-342,342-352	1-132,224-331,373-455	0,0,0	91,41	397
12-342	1-330	1		174
12-146,260-342	1-80,83-214	113	2	135
12-146,260-342	1-132,135-214	113	2	122
# Ctr9.5cell.C.I.4
REF	Reads	Deletion	Insertion	Frequency
12-342	1-331			17104
12-342	1-314	17		2052
12-342	1-330	1		1250
12-208,275-342	1-192,197-259	66	4	1866
# Ctr9.8cell.1
REF	Reads	Deletion	Insertion	Frequency
12-342	1-329	22		1871
12-47,258-342	1-85,88-123	210	2	1128
12-148,260-342	1-137,138-219	111,1		414
12-342	1-331			138
# Ctr9.8cell.2
REF	Reads	Deletion	Insertion	Frequency
12-342	1-324	7		3557
12-342	1-314	17		2725
12-47,258-342	1-85,88-123	210	2	828
12-47,258-342	1-36,39-123	210	2	671
12-342	1-331			373
12-149,279-342	1-134,138-197	129	3	334
12-149,279-342	1-60,64-197	129	3	331
# Ctr9.8cell.3
REF	Reads	Deletion	Insertion	Frequency
12-342	1-331			18307
12-342	1-330	3		8147
12-47,258-342	1-85,88-123	210	2	624
12-342	1-332	1		285
12-342	1-330	1		171
12-342	1-329	2		152
# Ctr9.8cell.4
REF	Reads	Deletion	Insertion	Frequency
12-342	1-324	7		6175
12-47,258-342	1-36,39-123	210	2	1718
12-47,258-342	1-85,88-123	210	2	1690
12-342	1-331			1029
12-342	1-317	14		411
12-148,259-342	1-83,84-219	110		140
12-152,257-342	1-141,141-226	104		131
12-152,257-342	1-86,86-226	104		124
# Ctr9.8cell.5
REF	Reads	Deletion	Insertion	Frequency
12-342	1-312	19		50699
12-342	1-331			9431
12-342	1-314	17		424
12-342	1-329	2		378
12-342	1-311	20		152
12-342	1-309	22		111
# Ctr9.8cell.6
REF	Reads	Deletion	Insertion	Frequency
12-342	1-328	3		18657
12-342	1-321	10		11227
12-342	1-331			3538
12-257,257-342,342-352	1-141,236-328,394-479	3,0,0	94,65	374
12-152,257-342	1-141,141-226	104		666
12-257,257-342,342-352	1-141,236-321,394-479	10,0,0	94,72	339
# Ctr9.8cell.7
REF	Reads	Deletion	Insertion	Frequency
12-342	1-313	18		27817
12-342	1-324	7		15849
12-342	1-323	8		5015
12-342	1-312	19		909
12-342	1-325	6		678
# Ctr9.8cell.8
REF	Reads	Deletion	Insertion	Frequency
12-342	1-331			16269
12-342	1-328	3		2173
12-126,261-342	1-114,115-195	134		1491
12-261,261-342,342-352	1-114,205-331,389-470	0,0,0	90,57	133
12-261,261-342,342-352	1-114,205-331,384-465	0,0,0	90,52	113
# Ctr9.8cell.9
REF	Reads	Deletion	Insertion	Frequency
11-263	1-238	15		18843
11-107,221-263	1-94,97-136	113	2	3026
11-263	1-253			1541
11-113,218-263	1-103,103-148	104		2208
11-263	1-246	7		233
11-263	1-245	8		187

## Sheet: Ctr9_ESCs
# Ctr9.ES.2
REF	Reads	Deletion	Insertion	Frequency
11-263	1-251	4		43131
11-263	1-253			8131
11-263	1-250	3		1447
11-263	1-254	1		1307
11-104,220-263	1-92,94-135	115	1	1702
# Ctr9.ES.3
REF	Reads	Deletion	Insertion	Frequency
11-263	1-254	1		50001
11-263	1-253	0		12808
11-263	1-255	2		7708
# Ctr9.ES.4
REF	Reads	Deletion	Insertion	Frequency
11-263	1-243	10		6755
11-263	1-253	0		6194
11-263	1-242	13		2223
11-263	1-251	4		1011
11-107,221-263	1-94,97-136	113	2	1777
# Ctr9.ES.5
REF	Reads	Deletion	Insertion	Frequency
11-263	1-253			48155
# Ctr9.ES.6
REF	Reads	Deletion	Insertion	Frequency
11-263	1-242	13		37009
11-263	1-253			4984
11-263	1-234	19		2948
11-200,228-263	1-181,183-216	7,27	1	1351
11-263	1-241	12		555
11-263	1-254	1		531

## Sheet: References
>Brca2_Embryos
tttctccgtgtcattcattaaaactaagatgaggtttttgtcttttttgcagATTTAGGACCGATAAGCCTCAATTGGTTTGAGGAGCTTTCCTCAGAAGCCCCCCCATACAATTCTGAACCTCCGGAGGAATCTGAGTATAAGCCCCACGGTTATGAACCACAGCTGTTTAAAACACCACAGAGGAATCCCCCCTACCATCAGTTTGCTTCAACTCCAATAATGTTCAAAGAACGAAGTCAAACTCTACCACTGGACCAGTCGCCTTTCAGAGAATTAGgtaactagctaggtgtggtggcacatgcctttaatcctagcactagagaggcagaaacaggtgggtctctctgagtttgaggccagtctgctttacttatcaagttcgagacagccaga…
>Brca2_ESCs
tttctccgtgtcattcattaaaactaagatgaggtttttgtcttttttgcagATTTAGGACCGATAAGCCTCAATTGGTTTGAGGAGCTTTCCTCAGAAGCCCCCCCATACAATTCTGAACCTCCGGAGGAATCTGAGTATAAGCCCCACGGTTATGAACCACAGCTGTTTAAAACACCACAGAGGAATCCCCCCTACCATCAGTTTGCTTCAACTCCAATAATGTTCAAAGAACGAAGTCAAACTCTACCACTGGACCAGTCGCCTTTCAGAGAA
>Ctr9_Embryos
gcatcacagaaatataccacagctattttattgatacacttgttaatttggcttcccatttttactattacaaataaaggttctataaacatttgtgttgttatgtgtgtggacatgtgtttagtgattttaatttcatcctttgcctaaagCTGGAATACTACAAGCAAGGGAAAACAGAAGAGTTTGTGAAGCTGCTGGAGGCAGCACGGATAGATGGCAATTTGGACTATCGAGATCACGAGAAAGACCAGATGACTTGCTTGGATACATTGGCAGCCTACTATGTACAACAGGCTCGGAAAGAAAAGAACAAGGACAATAAGAAGGACCTTATTACGCAGGCAACTTT
>Ctr9_ESCs
TtgttaatttggcttcccatttttactattacaaataaaggttctataaacatttgtgttgttatgtgtgtggacatgtgtttagtgattttaatttcatcctttgcctaaagCTGGAATACTACAAGCAAGGGAAAACAGAAGAGTTTGTGAAGCTGCTGGAGGCAGCACGGATAGATGGCAATTTGGACTATCGAGATCACGAGAAAGACCAGATGACTTGCTTGGATACATTGGCAGCCTACTATGTACAACAGGCTCGGAAAGAAAAGA
